# Supplementary material for: Colorimetric Chemosensor Based on Fe3O4 Magnetic Molecularly Imprinted Nanoparticles for Highly Selective and Sensitive Detection of Norfloxacin in Milk
Source: Foods. 2023 Jan 7;12(2):285. doi: 10.3390/foods12020285 (PMC9858306; doi:10.3390/foods12020285)
Supplement: Supplementary file 1 [file foods-12-00285-s001.zip]

Archive with 1 entries (1 files):
- foods-2103553-supplementary.pdf
